# Supplementary material for: A game-theoretic analysis of production and coordination under combined carbon policies
Source: PLoS One. 2026 Apr 29;21(4):e0336358. doi: 10.1371/journal.pone.0336358 (PMC13127933; doi:10.1371/journal.pone.0336358)
Supplement: S1 File — (XLSX) [file pone.0336358.s001.xlsx]

## Sheet: Sheet1
Impact of consumer green awareness in Case 3
Consumer green awareness	Lotsize	Leadtime	Emission reduction level	Retail price	Retailer profit	Manufacturer profit	Traded carbon credit	Total emission	Reduced emission
0	15.4404	12.223	0.23	685	381024	210445	-7258.48	37258.5	230
0.005	15.7669	11.9897	11.3878	699.235	416239	216893	3166.17	26833.8	11387.8
0.001	16.7048	11.3667	22.8679	742.17	531880	236104	12454.3	17545.7	22867.9
0.015	18.171	10.5136	34.8366	815.637	762595	269040	20728.4	9271.57	34836.6
0.02	20.0429	9.59566	47.2809	921.404	1.16754e+06	316854	27948	2051.95	47280.9
Impact of consumer green awareness in Case 4
Consumer green awareness	Lotsize	Leadtime	Emission reduction level	Retail price	Retailer profit	Manufacturer profit	Traded carbon credit	Total emission	Reduced emission
0	15.4404	12.223	0.191667	685	381024	210445	-7296.82	37296.8	191.667
0.005	15.7357	12.0116	10.2851	697.856	412761	215774	2134.28	27865.7	10285.1
0.001	16.586	11.442	20.6244	736.561	515969	231603	10495.6	19504.4	20624.4
0.015	17.921	10.6498	31.3449	802.543	718440	258623	17890.7	12109.3	31344.9
0.02	19.6365	9.78092	42.4496	897.248	1.06748e+06	297711	24301.9	5698.09	42449.6
Impact of the subsidy ratio of investment and product subsidies
Subsidy ratio	Lotsize	Leadtime	Emission reduction level	Retail price	Retailer profit	Manufacturer profit	Traded carbon credit	Total emission	Reduced emission
0	16.4994	11.4975	19.0005	732.501	504604	231759	9078.19	20921.8	19000.5
5	16.5211	11.4835	19.4065	733.516	507433	238729	9432.55	20567.4	19406.5
10	16.5428	11.4696	19.8125	734.531	510271	245718	9786.91	20213.1	19812.5
15	16.5644	11.4558	20.2184	735.546	513116	252727	10141.3	19858.7	20218.4
20	16.586	11.442	20.6244	736.561	515969	259755	10495.6	19504.4	20624.4
25	16.6076	11.4282	21.0303	737.576	518829	266803	10849.9	19150.1	21030.3
30	16.6291	11.4146	21.4361	738.59	521698	273870	11204.2	18795.8	21436.1
Contract application for supply chain model in Case 3
Cost sharing
Contract ratio	Lotsize	Leadtime	Emission reduction level	Retail price	Retailer profit	Manufacturer profit	Traded carbon credit	Total emission	Reduced emission
0	16.7048	11.3667	22.8679	742.17	531880	236104	12454.3	17545.7	22867.9
0.05	16.7829	11.3178	24.3543	745.886	540775	237775	13752.2	16247.8	24354.3
0.1	16.8713	11.2629	26.0468	750.117	550767	239678	15230.4	14769.6	26046.8
0.15	16.9722	11.2009	27.9913	754.978	562068	241865	16928.9	13071.1	27991.3
0.2	17.0883	11.1304	30.2485	760.621	574947	244405	18900.9	11099.1	30248.5
0.25	17.2234	11.0495	32.9002	767.25	589746	247391	21218.1	8781.9	32900.2
0.3	17.3826	10.9556	36.0592	775.148	606911	250950	23979.3	6020.71	36059.2
Revenue sharing
Contract ratio	Lotsize	Leadtime	Emission reduction level	Retail price	Retailer profit	Manufacturer profit	Traded carbon credit	Total emission	Reduced emission
0	16.7048	11.3667	22.8679	742.17	531880	236104	12454.3	17545.7	22867.9
0.05	16.7896	11.3136	28.3762	765.677	516298	281078	17758	12242	28376.2
0.1	16.8656	11.2664	34.159	790.953	498631	326492	23356.5	6643.51	34159
0.15	16.9301	11.2267	40.2367	818.239	478655	371958	29277.2	722.823	40236.7
Contract application for supply chain model in Case 4
Cost sharing
Contract ratio	Lotsize	Leadtime	Emission reduction level	Retail price	Retailer profit	Manufacturer profit	Traded carbon credit	Total emission	Reduced emission
0	16.586	11.442	20.6244	736.561	515969	259755	10495.6	19504.4	20624.4
0.05	16.6445	11.4048	21.7266	739.317	522340	261099	11457.9	18542.1	21726.6
0.1	16.7093	11.3639	22.9531	742.383	529328	262596	12528.7	17471.3	22953.1
0.15	16.7815	11.3187	24.326	745.815	537024	264271	13727.6	16272.4	24326
Revenue sharing
Contract ratio	Lotsize	Leadtime	Emission reduction level	Retail price	Retailer profit	Manufacturer profit	Traded carbon credit	Total emission	Reduced emission
0	16.586	11.442	20.6244	736.561	515969	259755	10495.6	19504.4	20624.4
0.05	16.6188	11.4211	25.136	757.577	494304	302527	14928.9	15071.1	25136
0.1	16.6383	11.4087	29.8319	780.135	470634	345058	19578	10422	29831.9
0.15	16.6412	11.4069	34.7228	804.454	444815	386867	24462	5538.03	34722.8
